# Supplementary material for: Tomato Spotted Wilt Virus Benefits Its Thrips Vector by Modulating Metabolic and Plant Defense Pathways in Tomato
Source: Front Plant Sci. 2020 Dec 18;11:575564. doi: 10.3389/fpls.2020.575564 (PMC7793759; doi:10.3389/fpls.2020.575564)
Supplement: Supplementary Table 1 — Quantification of thrips leaf feeding damage using a visual rating scale according to McKinney (1923) and the number of thrips feeding lesions per plant. [file Table_1.XLSX]

## Sheet: Per plant
Supplementary Table 1. Quantification of thrips leaf feeding damage using a modified rating scale according to McKinney (1923) and the number of thrips feeding lesions per plant.
Plants	Biol. Replicate	Treatment	Total number of immatures per plant	Average LDI per plant	Average lesions per plant	AVG LDI	Overall avg	Overall SE	AVG LESIONS	Overall avg	Overall SE
1	1	WFT	15	1.4	30
2	1	WFT	13	1	9
3	1	WFT	20	2.14286	80
4	1	WFT	27	1.57143	40	1.52857			39.75
1	2	WFT	12	1.18182	54
2	2	WFT	5	1	28								LDI not statistically significant	P= 0.34 (Kruskal-Wallis test)
3	2	WFT	3	2.33333	10								Lesions not statistically significant	P= 0.48 (Kruskal-Wallis test)
4	2	WFT	20	2.14286	72	1.6645			41
1	3	WFT	19	2.5	107
2	3	WFT	9	1.33333	29
3	3	WFT	15	1.66667	45
4	3	WFT	4	1.4	26	1.725	1.63936	0.353359	51.75	44.1667	6.09266
1	1	TSWV+WFT	33	1.28571	37
2	1	TSWV+WFT	22	1	25
3	1	TSWV+WFT	30	2.6	48
4	1	TSWV+WFT	34	3	10	1.97143			30
1	2	TSWV+WFT	15	2	19
2	2	TSWV+WFT	15	1.28571	29
3	2	TSWV+WFT	23	2.33333	55
4	2	TSWV+WFT	40	4.14	192	2.43976			73.75
1	3	TSWV+WFT	18	1.22222	42
2	3	TSWV+WFT	15	1.57143	56
3	3	TSWV+WFT	42	2.2	123
4	3	TSWV+WFT	22	2.11111	83	1.77619	2.06246	0.720454	76	59.9167	22.3569

## Sheet: Per leaf
Supplementary Table 1. Quantification of thrips leaf feeding damage, feeding lesions, and number if immatures per leaflet harvested for microarray analysis
Biol. Replicate	Treatment	Plants	LDI per leaf	Lesions per leaf	Immatures per leaf	RNA (ng/ul)	260/280
1	WFT	1	3	21	2	1146.9	2.18
1	WFT	2	1	8	2	950.94	2.19
1	WFT	3	3	23	6	97.3	2.13
1	WFT	4	3	21	1	794.97	2.17
2	WFT	1	1	1	12	1409.8	2.13
2	WFT	2	1	1	5	442.76	2.13
2	WFT	3	3	10	18	1392.9	2.18
2	WFT	4	3	11	3	1417.4	2.17
3	WFT	1	1	10	14	527.66	2.09
3	WFT	2	1	5	9	1551.1	2.16
3	WFT	3	1	5	13	880.64	2.18
3	WFT	4	3	10	3	1641.5	2.16
1	TSWV+WFT	1	3	24	15	789.23	2.19
1	TSWV+WFT	2	1	12	6	796.72	2.18
1	TSWV+WFT	3	1	12	6	162.7	2.16
1	TSWV+WFT	4	5	38	15	939.45	2.18
2	TSWV+WFT	1	1	14	15	879.7	2.17
2	TSWV+WFT	2	1	10	2	864.99	2.15
2	TSWV+WFT	3	3	9	13	797.34	2.17
2	TSWV+WFT	4	3	7	22	319.03	2.13
3	TSWV+WFT	1	3	18	0	552.49	2.06
3	TSWV+WFT	2	3	11	4	1131.6	2.16
3	TSWV+WFT	3	5	26	8	839.12	2.14
3	TSWV+WFT	4	3	15	6	1682.7	2.16
