# Supplementary material for: Tomato Spotted Wilt Virus Benefits Its Thrips Vector by Modulating Metabolic and Plant Defense Pathways in Tomato
Source: Front Plant Sci. 2020 Dec 18;11:575564. doi: 10.3389/fpls.2020.575564 (PMC7793759; doi:10.3389/fpls.2020.575564)
Supplement: Supplementary Table 5 — List of differentially-expressed genes associated with Venn diagram. NA means non-annotated, no BLAST hits. [file Table_5.XLSX]

## Sheet: UP-REGUALTED
Supplementary Table 5. List of differentially-expressed genes associated with Venn diagram. NA means gene annotation not available.
TSWV UP ONLY			WFT UP ONLY				TSWV+WFT UP ONLY				COMMON TO ALL UP
Les.1013.1.A1_at	NA		Les.1331.1.A1_at		NA		Les.1226.1.S1_at		NA		Les.1397.1.A1_at		NA
Les.105.1.S1_at	cyclin B1		Les.1871.2.A1_a_at		NA		Les.2123.1.A1_at		NA		Les.191.1.S1_at		expansin
Les.126.1.S1_at	ER33 protein		Les.2281.1.S1_at		NA		Les.230.1.S1_at		NA		Les.2587.1.A1_at		NA
Les.1761.1.A1_at	NA		Les.2767.1.S1_at		isocitrate lyase		Les.2594.1.S1_at		NA		Les.2839.1.S1_at		extensin
Les.1806.2.A1_at	NA		Les.3436.2.S1_a_at		NA		Les.2842.1.S1_at		NA		Les.326.1.A1_at		NA
Les.1910.1.S1_at	NA		Les.3621.1.S1_at		wound-induced proteinase inhibitor I prepropeptide		Les.33.1.S1_at		phantastica		Les.3663.1.S1_at		9612 protein
Les.1910.2.S1_at	NA		Les.393.2.S1_at		cysteine protease		Les.3391.1.S1_at		14-3-3 protein		Les.4596.1.S1_at		60S ribosomal protein L10
Les.1910.3.A1_at	NA		Les.3974.1.A1_at		metallocarboxypeptidase inhibitor		Les.3493.1.S1_at		phospholipase PLDb1		Les.4754.1.S1_at		NA
Les.2212.1.A1_at	NA		Les.4333.1.S1_at		TSW12 protein		Les.3799.1.S1_at		IDS4-like protein		Les.4948.1.S1_at		NA
Les.2518.1.A1_at	NA		Les.4473.1.S1_at		spe4 protein		Les.3869.1.S1_at		NA		LesAffx.23309.1.S1_at		NA
Les.2523.1.A1_at	NA		Les.4493.3.S1_at		ADP/ATP translocator		Les.4040.1.S1_at		NA		LesAffx.30842.1.S1_at		NA
Les.3985.1.S1_at	dehydration responsive element binding protein		Les.513.1.S1_at		NA		Les.4217.1.S1_at		NA		LesAffx.6338.1.S1_at		NA
Les.41.1.S1_at	transcription factor		LesAffx.163.1.S1_at		NA		Les.4355.2.A1_at		NA
Les.4335.2.S1_at	gibberellin 2-oxidase		LesAffx.20903.1.S1_at		NA		Les.4397.2.A1_at		NA
Les.452.1.S1_at	NA		LesAffx.23332.1.S1_at		NA		Les.5046.1.S1_at		NA
Les.5025.1.S1_at	NA		LesAffx.3592.1.A1_at		NA		Les.5091.1.S1_at		NA
Les.5080.1.S1_at	NA		LesAffx.46510.1.S1_at		NA		Les.5280.1.S1_at		NA
Les.5205.1.S1_at	NA		LesAffx.63776.1.S1_at		NA		Les.5654.1.S1_at		NA
Les.5567.1.S1_at	NA		LesAffx.69659.1.S1_at		NA		Les.5885.3.S1_at		NA
Les.582.1.A1_at	NA						Les.5939.1.S1_at		NA
Les.868.1.A1_at	NA						Les.96.1.A1_at		NA
Les.876.1.A1_at	NA						Les.974.1.A1_at		NA
Les.97.1.S1_at	NA						LesAffx.10495.1.S1_at		NA
LesAffx.18705.1.S1_at	NA						LesAffx.20391.1.S1_at		NA
LesAffx.19390.1.S1_at	NA						LesAffx.36712.1.S1_at		NA
LesAffx.22735.1.A1_at	NA						LesAffx.45864.1.S1_at		NA
LesAffx.24279.1.S1_at	NA						LesAffx.46898.1.S1_at		NA
LesAffx.25313.1.S1_at	NA						LesAffx.51274.1.S1_at		NA
LesAffx.32653.1.S1_at	NA						LesAffx.52595.1.S1_at		NA
LesAffx.41518.1.S1_at	NA						LesAffx.56070.1.S1_at		NA
LesAffx.42090.1.S1_at	NA						LesAffx.58082.1.S1_at		NA
LesAffx.57303.1.S1_at	NA						LesAffx.60159.1.S1_at		NA
LesAffx.59690.1.S1_at	NA						LesAffx.6024.1.A1_at		NA
LesAffx.61848.1.S1_at	NA						LesAffx.65695.1.S1_at		NA
LesAffx.62617.1.S1_at	NA						LesAffx.69308.1.S1_at		NA
LesAffx.66657.1.S1_at	NA						LesAffx.69815.1.S1_at		NA
LesAffx.67373.1.S1_at	NA						LesAffx.71026.1.S1_at		NA

## Sheet: DOWN-REGUALTED
Supplementary Table 5. List of differentially-expressed genes associated with Venn diagram. NA means not annotated.
TSWV DOWN ONLY				WFT DOWN ONLY				TSWV+WFT DOWN ONLY				COMMON TO ALL DOWN
Les.1675.1.S1_at		wound-induced proteinase inhibitor II prepeptide		Les.123.1.S1_at		hypothetical LOC543814		Les.1058.1.S1_at		NA		Les.1439.1.S1_at		NA
Les.2103.1.A1_at		NA		Les.1399.1.A1_at		NA		Les.1249.1.S1_at		NA		Les.1603.1.A1_at		NA
Les.2173.1.A1_at		NA		Les.1399.2.S1_at		NA		Les.1249.2.A1_at		NA		Les.1850.1.A1_at		NA
Les.2689.2.S1_at		NA		Les.2917.1.S1_at		NA		Les.2168.1.S1_at		NA		Les.1923.1.S1_at		NA
Les.3007.2.S1_at		NA		Les.3160.1.S1_at		NA		Les.2254.1.A1_at		NA		Les.1968.1.A1_at		NA
Les.3012.2.A1_at		NA		Les.3160.2.S1_at		NA		Les.2517.2.S1_at		NA		Les.2012.1.S1_at		Myo-inositol-1-phosphate synthase
Les.3021.1.S1_at		NA		Les.3171.3.S1_a_at		phytoene synthase /// phytoene synthetase		Les.275.2.S1_at		NA		Les.2415.1.S1_at		NA
Les.3286.1.S1_at		NA		Les.3384.2.A1_at		NA		Les.2884.1.S1_at		Glutamine synthetase		Les.2415.2.S1_at		NA
Les.3397.2.A1_at		NA		Les.3683.1.S1_at		PR-5x		Les.2933.1.S1_at		NA		Les.2415.3.A1_at		NA
Les.3436.2.S1_a_at		NA		Les.4045.1.S1_at		NA		Les.305.2.S1_at		NA		Les.2423.1.A1_at		NA
Les.3621.1.S1_at		wound-induced proteinase inhibitor I prepropeptide		Les.4223.1.S1_at		alternative oxidase 1a		Les.305.3.S1_at		NA		Les.3045.1.S1_at		Adenylyl-sulfate reductase
Les.3740.1.S1_at		inhibitor of yeast proteinase A /// cathepsin D inhibitor protein		Les.4275.1.S1_at		NA		Les.3127.2.S1_at		NA		Les.3168.1.S1_at		INS-1P protein
Les.3940.2.A1_at		NA		Les.4829.1.S1_at		2-oxoglutarate-dependent dioxygenase		Les.3127.3.S1_at		NA		Les.3967.1.S1_at		omega-3 fatty acid desaturase
Les.4299.1.S1_at		NA		Les.4979.1.S1_at		cinnamoyl-CoA reductase		Les.3128.2.S1_s_at		NA		Les.4097.1.S1_at		IAA7 protein
Les.4333.1.S1_at		TSW12 protein		Les.5506.1.S1_at		NA		Les.3175.1.S1_at		NA		Les.5516.1.S1_at		NA
Les.4468.2.S1_at		NA		Les.5699.1.S1_at		NA		Les.3180.3.A1_at		NA		Les.5557.1.S1_at		NA
Les.4473.1.S1_at		spe4 protein		LesAffx.13252.2.S1_at		NA		Les.3214.1.S1_at		NA		LesAffx.29104.1.S1_at		NA
Les.4493.3.S1_at		ADP/ATP translocator		LesAffx.1345.1.S1_at		NA		Les.3297.1.S1_at		NA		LesAffx.3572.1.S1_at		NA
Les.469.2.S1_at		NA		LesAffx.22812.2.S1_at		NA		Les.3478.1.S1_at		fatty acid hydroperoxide lyase		LesAffx.37636.1.S1_at		NA
Les.469.3.A1_at		NA		LesAffx.25097.1.S1_at		NA		Les.3564.1.A1_a_at		extensin (class I)		LesAffx.38304.1.S1_at		NA
Les.4985.1.S1_at		NA		LesAffx.3698.3.S1_at		NA		Les.3564.1.A1_at		extensin (class I)		LesAffx.62698.2.S1_at		NA
Les.507.1.S1_at		NA		LesAffx.51300.1.S1_at		NA		Les.4021.2.S1_at		NA		LesAffx.64540.1.S1_at		NA
Les.507.2.A1_at		NA		LesAffx.56589.2.S1_at		NA		Les.4270.1.S1_at		catalase 2		LesAffx.68320.1.S1_at		NA
Les.513.1.S1_at		NA		LesAffx.60146.2.S1_at		NA		Les.4412.1.A1_at		NA		LesAffx.7704.1.S1_at		NA
Les.5130.1.S1_at		NA		LesAffx.63523.1.S1_at		NA		Les.4428.3.S1_at		carbonic anhydrase
Les.5715.1.S1_at		NA		LesAffx.63523.2.S1_at		NA		Les.4490.1.S1_at		NA
Les.720.1.A1_at		NA						Les.4492.3.S1_at		NA
Les.810.1.S1_at		NA						Les.4756.1.S1_at		NA
Les.84.1.S1_at		leucine aminopeptidase						Les.4794.1.S1_at		NA
Les.840.1.A1_at		NA						Les.4841.1.S1_at		NA
LesAffx.13481.2.A1_at		NA						Les.4849.1.S1_at		NA
LesAffx.33200.1.S1_at		NA						Les.4891.1.S1_at		NA
LesAffx.62267.1.S1_at		NA						Les.490.1.A1_at		NA
LesAffx.70134.1.S1_at		NA						Les.4929.1.S1_at		NA
LesAffx.70164.1.S1_at		NA						Les.4941.1.S1_at		NA
								Les.5292.1.S1_at		NA
								Les.5864.1.S1_at		2-oxoglutarate-dependent dioxygenase homolog /// hypothetical LOC544002
								Les.706.1.A1_at		NA
								Les.750.1.S1_at		NA
								Les.759.1.A1_at		NA
								LesAffx.15469.1.S1_at		NA
								LesAffx.1583.1.S1_at		NA
								LesAffx.27440.1.S1_at		NA
								LesAffx.37212.1.S1_at		NA
								LesAffx.40013.1.S1_at		NA
								LesAffx.40915.1.S1_at		NA
								LesAffx.41703.1.S1_at		NA
								LesAffx.42383.1.S1_at		NA
								LesAffx.44987.1.S1_at		NA
								LesAffx.48370.1.S1_at		NA
								LesAffx.48370.2.S1_at		NA
								LesAffx.51352.1.S1_at		NA
								LesAffx.5822.1.S1_at		NA
								LesAffx.6388.1.S1_at		NA
								LesAffx.66600.1.A1_at		NA
								LesAffx.66600.1.S1_at		NA
								LesAffx.67499.1.S1_at		NA
								LesAffx.68040.1.S1_at		NA
								LesAffx.70144.1.S1_at		NA
								LesAffx.71003.1.S1_at		NA
								LesAffx.71035.1.S1_at		NA
								LesAffx.71388.1.S1_at		NA
