# Supplementary material for: Tomato Spotted Wilt Virus Benefits Its Thrips Vector by Modulating Metabolic and Plant Defense Pathways in Tomato
Source: Front Plant Sci. 2020 Dec 18;11:575564. doi: 10.3389/fpls.2020.575564 (PMC7793759; doi:10.3389/fpls.2020.575564)
Supplement: Supplementary Table 11 — (A) TSWV titer and defense gene expression in leaf tissue from tomato plants infected with TSWV alone or in combination with Frankliniella occidentalis (thrips) from three biological replicate microarray experiments (B) and associated correlation matrix. [file Table_11.XLSX]

## Sheet: Sheet1
Supplementary Table 11:		(A) TSWV titer and defense gene expression in leaf tissue from tomato plants infected with TSWV alone or in combination with Frankliniella occidentalis from three biological replicate microarray experiments
		and (B) associated correlation matrix
A) Expression values		Log10(Normalized abundance)				Log2(Relative expression ratio)					Key:
Treatment	Biorep	NA_N	NA_NSs	OPR3	AOS	CI	NPR1	BGL	RDR1			Gene	Gene name	Signaling defense pathway
TSWV	1	1.19	0.89	2.64553	-1.97691	1.80303	2.35749	10.1339	2.04794			BGL	Beta 1,3 glucanase	SA
TSWV+thrips	1	-1.58	-2.65	2.38242	-2.47408	6.26909	0.90915	7.662	1.7334			NPR1	Non-expressor of pathogenesis-related 1	SA
TSWV	2	1.62	1.11	2.11361	2.58864	-6.01358	2.16908	7.8545	0.80332			AOS	Allene oxide synthase	JA
TSWV+thrips	2	1.11	0.4	1.99744	4.07132	1.31213	1.84073	8.2076	1.9019			CI	Cathepsin D inhibitor protein	JA
TSWV	3	1.8	1.14	2.35584	2.60042	-4.34861	2.42029	9.5824	2.4659			OPR3	12-oxophytodienoate reductase	RNAi
TSWV+thrips	3	-1.41	-2.42	-0.0896	2.95004	7.82421	0.0972	6.1634	1.75306			RDR1	RNA-directed RNA polymerase 1	RNAi
												NA_N	TSWV nucleocapsid RNA	Virus gene
B) Correlations between log10(normalized abundance of viral RNA to tEF1) and log2 (relative expression ratio of defense gene RNA to tEF1,												NA_NSs	TSWV silencing suppressor RNA	Virus gene
relative to expression in the mock control)
Cell Contents: Pearson correlation (top value)
P-Value (bottom value)
